# Supplementary material for: eDNA metabarcoding as a biomonitoring tool for marine protected areas
Source: PLoS One. 2021 Feb 24;16(2):e0238557. doi: 10.1371/journal.pone.0238557 (PMC7904164; doi:10.1371/journal.pone.0238557)
Supplement: S1 File — (XLSX) [file pone.0238557.s005.xlsx]

## Sheet: S1 Table
S1 Table. Taxonomy Table After Decontamination and Site Occupancy Modeling. Read Counts. Taxonomic assignments made with FishCARD with Mammal and Avian Identifications from the Combined Database
Taxonomic Path	Little_Scorpion-A-1	Little_Scorpion-A-2	Little_Scorpion-A-3	Little_Scorpion-B-1	Little_Scorpion-B-2	Little_Scorpion-B-3	Little_Scorpion-C-1	Little_Scorpion-C-2	Little_Scorpion-C-3	Pedro_Reef-A-1	Pedro_Reef-A-2	Pedro_Reef-A-3	Pedro_Reef-B-1	Pedro_Reef-B-2	Pedro_Reef-B-3	Pedro_Reef-C-1	Pedro_Reef-C-2	Pedro_Reef-C-3	Potatoe_Pasture-A-1	Potatoe_Pasture-A-2	Potatoe_Pasture-A-3	Potatoe_Pasture-B-1	Potatoe_Pasture-B-2	Potatoe_Pasture-B-3	Potatoe_Pasture-C-1	Potatoe_Pasture-C-2	Potatoe_Pasture-C-3
Eukaryota;Chordata;Actinopteri;Perciformes;Serranidae;Paralabrax;Paralabrax clathratus	55790	9253	3494	6894	4302	702	13340	18481	11789	8366	2389	4552	18356	3894	7073	22284	29321	223658	21421	21011	14925	27917	52468	34712	26503	6000	5327
Eukaryota;Chordata;Actinopteri;NA;Sphyraenidae;Sphyraena;Sphyraena argentea	2408	12686	10670	11138	11641	11975	6068	1507	12627	2683	479	3026	7409	2491	16861	12603	2190	10157	5053	1112	3337	1269	0	302	1114	668	0
Eukaryota;Chordata;Actinopteri;Clupeiformes;Engraulidae;Engraulis;Engraulis mordax	3732	6118	34322	9343	5410	8536	8135	9781	2964	1499	319	532	0	361	0	1035	441	0	3384	7449	6052	1837	1980	1536	1689	1424	1877
	34464	41325	47769	58299	50913	23680	29600	28179	33418	5473	9860	6939	16638	15463	28740	23577	12088	25926	22152	18899	20204	6368	5745	2935	6702	8655	10606
Eukaryota;Chordata;Actinopteri;;Pomacentridae;Chromis;Chromis punctipinnis	2352	5964	5645	6954	5898	1909	7447	2734	3214	1013	788	1406	1776	943	3545	1812	2755	3090	828	996	408	444	332	380	1866	1477	1744
Eukaryota;Chordata;Actinopteri;Carangiformes;Carangidae;Trachurus;Trachurus symmetricus	0	0	0	3532	1182	41	0	0	855	0	699	0	626	0	303	1166	0	58	1640	1790	3983	2730	322	449	5839	2862	0
Eukaryota;Chordata;Actinopteri;Anguilliformes;Muraenidae;Gymnothorax;Gymnothorax mordax	0	0	0	1284	0	0	467	0	0	0	0	0	1319	0	1495	2002	0	8699	0	0	0	0	0	435	920	267	0
Eukaryota;Chordata;Chondrichthyes;Heterodontiformes;Heterodontidae;Heterodontus;Heterodontus francisci	0	0	0	0	0	0	0	25	0	0	0	0	0	0	0	38	19	0	0	0	0	0	0	0	0	0	0
Eukaryota;Chordata;Actinopteri;;Embiotocidae;Rhacochilus;Rhacochilus vacca	1705	0	5545	939	0	0	1500	685	0	309	372	448	2135	0	0	338	373	33949	0	2329	877	293	1238	104	2196	226	188
Eukaryota;Chordata;Actinopteri;Blenniiformes;Blenniidae;Hypsoblennius;Hypsoblennius jenkinsi	0	868	0	0	0	931	52	509	1681	680	0	1694	0	536	0	1145	263	0	0	0	0	0	0	0	0	0	0
Eukaryota;Chordata;Actinopteri;Blenniiformes;Clinidae;Heterostichus;Heterostichus rostratus	0	0	0	0	0	669	0	0	0	299	0	0	0	0	0	1884	1247	0	5726	2137	2802	855	446	0	0	489	117
Eukaryota;Chordata;Actinopteri;Gobiiformes;Gobiidae;Rhinogobiops;Rhinogobiops nicholsii	0	0	0	0	33	41	0	0	0	0	32	0	0	0	107	18	0	0	0	0	0	0	0	0	0	14	0
Eukaryota;Chordata;Actinopteri;Blenniiformes;Labrisomidae;Paraclinus;Paraclinus integripinnis	0	0	0	0	0	0	0	0	0	690	0	0	0	0	0	430	412	3170	0	0	0	0	0	0	0	0	0
Eukaryota;Chordata;Actinopteri;Carangiformes;Carangidae;Seriola;Seriola lalandi	0	298	0	0	0	0	0	0	0	0	1453	0	3656	623	3323	525	0	2072	0	0	0	0	0	0	0	0	0
Eukaryota;Chordata;Actinopteri;;Embiotocidae;Embiotoca;Embiotoca jacksoni	593	0	5463	352	2768	2439	2484	0	0	202	0	472	0	78	2399	1732	784	11716	0	0	329	2059	0	229	1100	526	0
Eukaryota;Chordata;Actinopteri;Blenniiformes;Gobiesocidae;Gobiesox;Gobiesox rhessodon	877	0	0	0	0	0	0	0	0	0	271	322	2046	0	360	0	0	0	0	0	0	0	0	0	0	0	0
Eukaryota;Chordata;Actinopteri;Pempheriformes;Polyprionidae;Stereolepis;Stereolepis gigas	1229	691	0	6164	0	175	2777	2726	362	1270	1533	300	3392	819	1398	753	265	0	0	0	0	0	0	0	410	0	0
Eukaryota;Chordata;Actinopteri;Centrarchiformes;Kyphosidae;Girella;Girella nigricans	6207	4883	3294	1478	3248	0	3346	2955	1561	1899	912	2190	4446	1783	7380	13654	17342	90487	14451	45425	12731	18269	21379	9856	2499	1626	2116
Eukaryota;Chordata;Actinopteri;Pleuronectiformes;Paralichthyidae;Citharichthys;Citharichthys sordidus	787	348	0	0	0	0	0	260	0	287	1010	0	12957	0	0	0	78	0	0	0	0	0	0	0	0	420	815
Eukaryota;Chordata;Actinopteri;Perciformes;Cottidae;Ruscarius;Ruscarius creaseri	0	0	2549	0	0	0	0	0	0	494	8269	1168	995	721	760	981	626	297	0	0	0	0	907	62	0	0	0
Eukaryota;Chordata;Actinopteri;Pleuronectiformes;Paralichthyidae;Citharichthys;Citharichthys stigmaeus	0	6557	0	0	0	2374	338	0	0	730	0	308	0	458	3256	1254	0	3807	1083	0	0	0	0	0	0	0	0
Eukaryota;Chordata;Actinopteri;NA;Embiotocidae;Brachyistius;Brachyistius frenatus	0	0	0	0	0	0	0	0	0	0	0	0	0	0	0	0	253	1271	8295	2400	2998	415	251	232	0	0	0
Eukaryota;Chordata;Actinopteri;Pleuronectiformes;Paralichthyidae;Xystreurys;Xystreurys liolepis	0	2375	1096	0	803	1371	1216	1744	543	0	0	0	0	0	0	0	0	0	0	0	0	0	0	0	223	566	771
Eukaryota;Chordata;Actinopteri;Atheriniformes;Atherinopsidae;Atherinops;Atherinops affinis	422	6964	673	0	9027	0	2747	0	3337	1759	538	1046	1794	3826	26460	10235	8937	34712	2348	0	1491	727	0	154	0	0	0
Eukaryota;Chordata;Actinopteri;NA;Malacanthidae;Caulolatilus;Caulolatilus princeps	11	106	546	1073	421	1246	169	0	76	0	48	0	0	0	0	0	0	209	101	0	68	0	0	20	66	0	0
Eukaryota;Chordata;Actinopteri;Beloniformes;Exocoetidae;Cheilopogon;Cheilopogon pinnatibarbatus	225	0	0	0	2497	0	0	0	567	0	0	283	0	0	1872	0	236	0	0	0	0	0	380	0	0	260	0
Eukaryota;Chordata;Actinopteri;Pleuronectiformes;Paralichthyidae;Paralichthys;Paralichthys californicus	0	0	0	0	0	0	1421	0	0	0	0	0	380	0	0	0	0	0	23	0	1986	226	1141	0	0	0	0
Eukaryota;Chordata;Actinopteri;Clupeiformes;Clupeidae;Sardinops;Sardinops sagax	0	0	0	0	1115	1013	0	1730	0	49	0	0	3650	0	0	1345	0	0	0	0	0	164	0	95	0	0	0
Eukaryota;Chordata;Actinopteri;Labriformes;Labridae;Semicossyphus;Semicossyphus pulcher	5824	2147	2103	875	5485	3216	2526	1249	3439	1231	1537	750	4097	4302	4311	9762	1951	5890	1600	1425	1066	2503	13465	4829	4269	2425	0
Eukaryota;Chordata;Actinopteri;Blenniiformes;Clinidae;Gibbonsia;Gibbonsia montereyensis	534	439	0	0	18	0	0	0	1208	0	0	546	0	264	1523	0	105	0	0	0	0	0	0	0	0	0	0
Eukaryota;Chordata;Actinopteri;Tetraodontiformes;Balistidae;Balistes;Balistes polylepis	0	0	0	999	468	3198	0	0	0	0	0	211	0	399	0	0	0	0	0	0	0	0	0	0	0	0	0
Eukaryota;Chordata;Actinopteri;Perciformes;Hexagrammidae;Oxylebius;Oxylebius pictus	0	0	0	0	2510	0	2053	0	631	0	0	0	397	0	0	0	159	0	0	0	0	0	0	0	0	0	0
Eukaryota;Chordata;Actinopteri;Centrarchiformes;Kyphosidae;Medialuna;Medialuna californiensis	454	5874	4082	12252	2107	0	5950	0	0	886	0	2660	0	0	2231	7101	0	21285	0	325	0	7329	3982	0	0	1975	3382
Eukaryota;Chordata;Actinopteri;NA;Sciaenidae;Cheilotrema;Cheilotrema saturnum	0	0	0	0	1005	178	1139	485	0	347	0	147	1140	0	223	372	0	573	0	158	0	134	0	49	60	210	298
Eukaryota;Chordata;Actinopteri;Perciformes;Sebastidae;Sebastes;	0	0	0	336	0	210	0	646	2506	0	0	419	0	0	0	23	278	0	0	0	95	0	0	0	0	73	0
Eukaryota;Chordata;Actinopteri;Labriformes;Labridae;Oxyjulis;Oxyjulis californica	8617	8853	8708	13267	7434	7301	11363	9088	9508	3481	5159	2333	7919	2338	5536	11282	5808	17795	13324	20022	14403	6239	5762	3307	8541	17198	10766
Eukaryota;Chordata;Actinopteri;Perciformes;Scorpaenidae;Scorpaenodes;Scorpaenodes xyris	0	0	0	0	0	0	0	0	0	0	72	0	0	0	206	0	28	107	240	0	0	0	0	0	0	0	0
Eukaryota;Chordata;Actinopteri;NA;Pomacentridae;Hypsypops;Hypsypops rubicundus	1580	512	0	696	1701	0	2702	0	0	625	643	625	0	173	1336	170	1530	5463	0	914	0	162	0	325	0	0	378
Eukaryota;Chordata;Actinopteri;Blenniiformes;Gobiesocidae;Rimicola;Rimicola muscarum	0	0	0	0	0	0	0	0	0	0	0	0	474	0	0	428	0	1451	0	0	0	0	0	0	0	0	421
Eukaryota;Chordata;Actinopteri;Perciformes;Cottidae;Chitonotus;Chitonotus pugetensis	0	0	0	0	131	275	0	0	0	0	0	0	0	0	0	0	0	0	0	0	0	0	0	0	0	0	0
Eukaryota;Chordata;Chondrichthyes;Myliobatiformes;Myliobatidae;Myliobatis;Myliobatis californica	19	14	55	287	17	13	34	43	20	0	0	22	34	0	13	33	0	96	16	11	0	0	0	0	16	16	0
Eukaryota;Chordata;Actinopteri;Blenniiformes;Clinidae;Gibbonsia;	0	0	0	0	401	0	0	0	0	241	0	0	723	0	643	1295	0	0	0	0	0	0	0	0	0	0	98
Eukaryota;Chordata;Actinopteri;Labriformes;Labridae;Halichoeres;Halichoeres semicinctus	5647	2174	612	0	0	0	4007	0	0	0	0	0	183	464	0	3164	3547	9005	0	1482	1027	0	0	612	0	2412	1531

## Sheet: S2 Table
S2 Table. Taxonomy Table After Decontamination and Site Occupancy Modeling. Values have been noramlized to eDNA index scores. Taxonomic assignments made with FishCARD with Mammal and Avian Identifications from the Combined Database
Taxonomic Path	Little_Scorpion-A-1	Little_Scorpion-A-2	Little_Scorpion-A-3	Little_Scorpion-B-1	Little_Scorpion-B-2	Little_Scorpion-B-3	Little_Scorpion-C-1	Little_Scorpion-C-2	Little_Scorpion-C-3	Pedro_Reef-A-1	Pedro_Reef-A-2	Pedro_Reef-A-3	Pedro_Reef-B-1	Pedro_Reef-B-2	Pedro_Reef-B-3	Pedro_Reef-C-1	Pedro_Reef-C-2	Pedro_Reef-C-3	Potatoe_Pasture-A-1	Potatoe_Pasture-A-2	Potatoe_Pasture-A-3	Potatoe_Pasture-B-1	Potatoe_Pasture-B-2	Potatoe_Pasture-B-3	Potatoe_Pasture-C-1	Potatoe_Pasture-C-2	Potatoe_Pasture-C-3
Eukaryota;Chordata;Actinopteri;Perciformes;Serranidae;Paralabrax;Paralabrax clathratus	0.729975	0.13643	0.0446629	0.0884246	0.0623326	0.0171487	0.210115	0.389683	0.227991	0.423344	0.114677	0.245374	0.332062	0.17029	0.101791	0.293852	0.562501	0.758548	0.367909	0.286936	0.293594	0.609905	0.834561	1	0.723077	0.210463	0.230082
Eukaryota;Chordata;Actinopteri;NA;Sphyraenidae;Sphyraena;Sphyraena argentea	0.107706	0.639413	0.46625	0.488359	0.576587	1	0.326721	0.108625	0.834779	0.464115	0.0786004	0.557603	0.458175	0.372389	0.829502	0.568119	0.143621	0.117759	0.296675	0.0519126	0.224398	0.0947732	0	0.0297411	0.103897	0.0800997	0
Eukaryota;Chordata;Actinopteri;Clupeiformes;Engraulidae;Engraulis;Engraulis mordax	0.1113	0.205607	1	0.273144	0.178667	0.475282	0.292053	0.47008	0.130654	0.172894	0.0349022	0.0653643	0	0.0359835	0	0.0311085	0.0192835	0	0.132475	0.231867	0.271353	0.0914757	0.0717846	0.100859	0.105032	0.113851	0.184785
	0.394809	0.533469	0.534615	0.654686	0.645868	0.506461	0.40819	0.520214	0.565838	0.242477	0.414387	0.327487	0.26352	0.592049	0.362127	0.272204	0.203034	0.0769847	0.333107	0.225968	0.347969	0.121806	0.0800062	0.0740285	0.16009	0.265804	0.401072
Eukaryota;Chordata;Actinopteri;;Pomacentridae;Chromis;Chromis punctipinnis	0.241722	0.690705	0.566783	0.700591	0.67124	0.366293	0.92132	0.452807	0.48822	0.402636	0.297108	0.595305	0.252355	0.323917	0.400727	0.187682	0.41514	0.0823162	0.111702	0.106838	0.0630407	0.0761912	0.0414791	0.0859869	0.39988	0.406943	0.591664
Eukaryota;Chordata;Actinopteri;Carangiformes;Carangidae;Trachurus;Trachurus symmetricus	0	0	0	0.284377	0.107506	0.0062871	0	0	0.103796	0	0.210624	0	0.0710866	0	0.0273727	0.0965174	0	0.00123481	0.176814	0.153449	0.49183	0.374393	0.0321508	0.0811967	1	0.630182	0
Eukaryota;Chordata;Actinopteri;Anguilliformes;Muraenidae;Gymnothorax;Gymnothorax mordax	0	0	0	0.0674115	0	0	0.0301082	0	0	0	0	0	0.0976683	0	0.0880668	0.10806	0	0.120763	0	0	0	0	0	0.0512952	0.102741	0.0383357	0
Eukaryota;Chordata;Chondrichthyes;Heterodontiformes;Heterodontidae;Heterodontus;Heterodontus francisci	0	0	0	0	0	0	0	0.530557	0	0	0	0	0	0	0	0.504342	0.366863	0	0	0	0	0	0	0	0	0	0
Eukaryota;Chordata;Actinopteri;;Embiotocidae;Rhacochilus;Rhacochilus vacca	0.193754	0	0.615602	0.104602	0	0	0.205195	0.125444	0	0.135803	0.155087	0.209739	0.335439	0	0	0.0387103	0.0621481	1	0	0.276237	0.149833	0.055595	0.171025	0.0260212	0.520351	0.0688505	0.0705233
Eukaryota;Chordata;Actinopteri;Blenniiformes;Blenniidae;Hypsoblennius;Hypsoblennius jenkinsi	0	0.110454	0	0	0	0.196281	0.00706868	0.092627	0.280571	0.296974	0	0.788086	0	0.202298	0	0.130309	0.0435446	0	0	0	0	0	0	0	0	0	0
Eukaryota;Chordata;Actinopteri;Blenniiformes;Clinidae;Heterostichus;Heterostichus rostratus	0	0	0	0	0	0.166176	0	0	0	0.153849	0	0	0	0	0	0.252618	0.243253	0	1	0.29675	0.560465	0.189936	0.072135	0	0	0.174414	0.0513847
Eukaryota;Chordata;Actinopteri;Gobiiformes;Gobiidae;Rhinogobiops;Rhinogobiops nicholsii	0	0	0	0	0.310507	0.650415	0	0	0	0	0.99752	0	0	0	1	0.154142	0	0	0	0	0	0	0	0	0	0.318908	0
Eukaryota;Chordata;Actinopteri;Blenniiformes;Labrisomidae;Paraclinus;Paraclinus integripinnis	0	0	0	0	0	0	0	0	0	0.368612	0	0	0	0	0	0.0598617	0.0834424	0.113502	0	0	0	0	0	0	0	0	0
Eukaryota;Chordata;Actinopteri;Carangiformes;Carangidae;Seriola;Seriola lalandi	0	0.0112719	0	0	0	0	0	0	0	0	0.178928	0	0.169669	0.0698933	0.122684	0.0177602	0	0.0180278	0	0	0	0	0	0	0	0	0
Eukaryota;Chordata;Actinopteri;;Embiotocidae;Embiotoca;Embiotoca jacksoni	0.111109	0	1	0.064653	0.574321	0.853199	0.560269	0	0	0.146376	0	0.364345	0	0.0488464	0.4944	0.32706	0.21538	0.569013	0	0	0.0926772	0.644161	0	0.0944714	0.429761	0.264213	0
Eukaryota;Chordata;Actinopteri;Blenniiformes;Gobiesocidae;Gobiesox;Gobiesox rhessodon	0.121664	0	0	0	0	0	0	0	0	0	0.137924	0.184032	0.392426	0	0.0549309	0	0	0	0	0	0	0	0	0	0	0	0
Eukaryota;Chordata;Actinopteri;Pempheriformes;Polyprionidae;Stereolepis;Stereolepis gigas	0.203394	0.128866	0	1	0	0.0540714	0.553238	0.727021	0.0885493	0.812857	0.930758	0.204542	0.776127	0.453015	0.254476	0.125593	0.0643022	0	0	0	0	0	0	0	0.141485	0	0
Eukaryota;Chordata;Actinopteri;Centrarchiformes;Kyphosidae;Girella;Girella nigricans	0.130918	0.116059	0.0678758	0.0305593	0.0758626	0	0.0849559	0.100441	0.0486644	0.154906	0.0705701	0.190299	0.129652	0.125693	0.171209	0.290243	0.536304	0.494711	0.400097	1	0.403703	0.643391	0.548173	0.457707	0.109906	0.0919415	0.147327
Eukaryota;Chordata;Actinopteri;Pleuronectiformes;Paralichthyidae;Citharichthys;Citharichthys sordidus	0.0439319	0.0218907	0	0	0	0	0	0.0233891	0	0.0619599	0.20684	0	1	0	0	0	0.00638401	0	0	0	0	0	0	0	0	0.0628532	0.15018
Eukaryota;Chordata;Actinopteri;Perciformes;Cottidae;Ruscarius;Ruscarius creaseri	0	0	0.0820884	0	0	0	0	0	0	0.0629781	1	0.15862	0.0453474	0.0794358	0.0275553	0.0325906	0.0302557	0.00253771	0	0	0	0	0.0363461	0.00449987	0	0	0
Eukaryota;Chordata;Actinopteri;Pleuronectiformes;Paralichthyidae;Citharichthys;Citharichthys stigmaeus	0	1	0	0	0	0.599851	0.0550663	0	0	0.382091	0	0.17173	0	0.20717	0.484682	0.171041	0	0.133552	0.192397	0	0	0	0	0	0	0	0
Eukaryota;Chordata;Actinopteri;NA;Embiotocidae;Brachyistius;Brachyistius frenatus	0	0	0	0	0	0	0	0	0	0	0	0	0	0	0	0	0.0340681	0.0302571	1	0.230055	0.413949	0.0636392	0.0280233	0.0469128	0	0	0
Eukaryota;Chordata;Actinopteri;Pleuronectiformes;Paralichthyidae;Xystreurys;Xystreurys liolepis	0	0.952265	0.38098	0	0.316394	0.91075	0.520837	1	0.285567	0	0	0	0	0	0	0	0	0	0	0	0	0	0	0	0.165448	0.539894	0.905571
Eukaryota;Chordata;Actinopteri;Atheriniformes;Atherinopsidae;Atherinops;Atherinops affinis	0.0145001	0.269645	0.0225915	0	0.343475	0	0.113623	0	0.169474	0.233748	0.0678185	0.148069	0.0852257	0.439384	1	0.354429	0.450239	0.309161	0.105902	0	0.0770224	0.0417095	0	0.0116506	0	0	0
Eukaryota;Chordata;Actinopteri;NA;Malacanthidae;Caulolatilus;Caulolatilus princeps	0.00472859	0.0513476	0.2293	0.452157	0.200408	1	0.0874531	0	0.0482884	0	0.0756987	0	0	0	0	0	0	0.023288	0.0569915	0	0.043947	0	0	0.0189295	0.0591591	0	0
Eukaryota;Chordata;Actinopteri;Beloniformes;Exocoetidae;Cheilopogon;Cheilopogon pinnatibarbatus	0.0813712	0	0	0	1	0	0	0	0.303083	0	0	0.421647	0	0	0.74464	0	0.125139	0	0	0	0	0	0.167064	0	0	0.252078	0
Eukaryota;Chordata;Actinopteri;Pleuronectiformes;Paralichthyidae;Paralichthys;Paralichthys californicus	0	0	0	0	0	0	0.572905	0	0	0	0	0	0.17596	0	0	0	0	0	0.0101115	0	1	0.126383	0.464555	0	0	0	0
Eukaryota;Chordata;Actinopteri;Clupeiformes;Clupeidae;Sardinops;Sardinops sagax	0	0	0	0	0.244672	0.374774	0	0.552456	0	0.0375523	0	0	1	0	0	0.268611	0	0	0	0	0	0.0542629	0	0.0414486	0	0	0
Eukaryota;Chordata;Actinopteri;Labriformes;Labridae;Semicossyphus;Semicossyphus pulcher	0.0837598	0.0347953	0.0295479	0.012336	0.0873542	0.0863521	0.0437317	0.0289475	0.0731031	0.0684693	0.0810953	0.0444376	0.0814648	0.206788	0.0681937	0.141494	0.04114	0.0219572	0.0302053	0.0213902	0.023049	0.0601059	0.235414	0.152912	0.12802	0.0934972	0
Eukaryota;Chordata;Actinopteri;Blenniiformes;Clinidae;Gibbonsia;Gibbonsia montereyensis	0.237396	0.219924	0	0	0.00886132	0	0	0	0.79376	0	0	1	0	0.392264	0.744706	0	0.0684408	0	0	0	0	0	0	0	0	0	0
Eukaryota;Chordata;Actinopteri;Tetraodontiformes;Balistidae;Balistes;Balistes polylepis	0	0	0	0.164019	0.0867996	1	0	0	0	0	0	0.145591	0	0.223354	0	0	0	0	0	0	0	0	0	0	0	0	0
Eukaryota;Chordata;Actinopteri;Perciformes;Hexagrammidae;Oxylebius;Oxylebius pictus	0	0	0	0	1	0	0.889142	0	0.335546	0	0	0	0.197476	0	0	0	0.0838732	0	0	0	0	0	0	0	0	0	0
Eukaryota;Chordata;Actinopteri;Centrarchiformes;Kyphosidae;Medialuna;Medialuna californiensis	0.0370996	0.540906	0.325881	0.981455	0.190665	0	0.585301	0	0	0.280008	0	0.895508	0	0	0.200523	0.584812	0	0.450852	0	0.0277194	0	1	0.395573	0	0	0.432666	0.912296
Eukaryota;Chordata;Actinopteri;NA;Sciaenidae;Cheilotrema;Cheilotrema saturnum	0	0	0	0	0.706097	0.210847	0.869917	0.495885	0	0.851448	0	0.384235	1	0	0.155619	0.237866	0	0.0942338	0	0.104628	0	0.141955	0	0.0684495	0.079377	0.357188	0.624123
Eukaryota;Chordata;Actinopteri;Perciformes;Sebastidae;Sebastes;	0	0	0	0.088924	0	0.10585	0	0.281058	1	0	0	0.466034	0	0	0	0.00625808	0.110044	0	0	0	0.0385598	0	0	0	0	0.0528354	0
Eukaryota;Chordata;Actinopteri;Labriformes;Labridae;Oxyjulis;Oxyjulis californica	0.186898	0.216379	0.184519	0.28208	0.178552	0.295648	0.296682	0.317652	0.304809	0.291996	0.410509	0.208468	0.23747	0.169487	0.132068	0.246615	0.184701	0.100045	0.379344	0.453256	0.46966	0.225947	0.151927	0.157925	0.386274	1	0.770819
Eukaryota;Chordata;Actinopteri;Perciformes;Scorpaenidae;Scorpaenodes;Scorpaenodes xyris	0	0	0	0	0	0	0	0	0	0	0.46675	0	0	0	0.400372	0	0.072543	0.0490089	0.556679	0	0	0	0	0	0	0	0
Eukaryota;Chordata;Actinopteri;NA;Pomacentridae;Hypsypops;Hypsypops rubicundus	0.0796083	0.0290701	0	0.0343764	0.0949071	0	0.163884	0	0	0.121788	0.118856	0.129735	0	0.0291333	0.0740389	0.00863245	0.113028	0.0713476	0	0.0480656	0	0.0136288	0	0.036054	0	0	0.0628698
Eukaryota;Chordata;Actinopteri;Blenniiformes;Gobiesocidae;Rimicola;Rimicola muscarum	0	0	0	0	0	0	0	0	0	0	0	0	0.47156	0	0	0.310382	0	0.270635	0	0	0	0	0	0	0	0	1
Eukaryota;Chordata;Actinopteri;Perciformes;Cottidae;Chitonotus;Chitonotus pugetensis	0	0	0	0	0.282546	1	0	0	0	0	0	0	0	0	0	0	0	0	0	0	0	0	0	0	0	0	0
Eukaryota;Chordata;Chondrichthyes;Myliobatiformes;Myliobatidae;Myliobatis;Myliobatis californica	0.0675338	0.0560752	0.190987	1	0.0669129	0.0862688	0.145477	0.246303	0.105072	0	0	0.322155	0.167085	0	0.0508233	0.118213	0	0.0884476	0.0746513	0.0408082	0	0	0	0	0.118584	0.152462	0
Eukaryota;Chordata;Actinopteri;Blenniiformes;Clinidae;Gibbonsia;	0	0	0	0	0.0315124	0	0	0	0	0.0661431	0	0	0.0709369	0	0.0501889	0.0926185	0	0	0	0	0	0	0	0	0	0	0.0229572
Eukaryota;Chordata;Actinopteri;Labriformes;Labridae;Halichoeres;Halichoeres semicinctus	0.0484039	0.0209989	0.00512492	0	0	0	0.0413458	0	0	0	0	0	0.00216872	0.013293	0	0.0273328	0.0445777	0.0200076	0	0.0132586	0.0132347	0	0	0.01155	0	0.055426	0.0433199

## Sheet: S3 Table
S3 Table. Metadata for eDNA Samples. Depth and Algae cover from Kelp Forest Monitoring Program 2017 surveys.
Samples	Names	Date_collected	Site	Location	Replicate	Control_type	Sample_Control	MPA	Mean_depth	k	Replicate_per_site	Replicate_per_location	k_location
Blank.090617.S67.L001	Blank_090617	NA	NA	NA	NA	Neg	control	NA	NA	NA	NA	NA	NA
Blank.niskin.S68.L001	Blank_niskin	NA	NA	NA	NA	Neg	control	NA	NA	NA	NA	NA	NA
GC.tissue.S69.L001	grass_carp	NA	NA	NA	NA	Pos	control	NA	NA	NA	NA	NA	NA
GrassPCR.Neg.ctrl.S71.L001	blank_pcr_neg_1	NA	NA	NA	NA	Neg	control	NA	NA	NA	NA	NA	NA
Grass.Pos.ctrl.S70.L001	atl_salmon	NA	NA	NA	NA	Pos	control	NA	NA	NA	NA	NA	NA
MPA.Blank.T.26.S28.L001	blank_mpa	NA	NA	NA	NA	Neg	control	NA	NA	NA	NA	NA	NA
MPA.PCR.Neg.ctrl.S30.L001	blank_pcr_neg_2	NA	NA	NA	NA	Neg	control	NA	NA	NA	NA	NA	NA
MPA.Pos.ctrl.S29.L001	mpa_pos	NA	NA	NA	NA	Pos	control	NA	NA	NA	NA	NA	NA
LSC.A.1.S19.L001	Little_Scorpion-A-1	2020-08-08	Edge	Edge_A	Edge_A1	NA	sample	Outside	11.46	9	1	1	3
LSC.A.2.S20.L001	Little_Scorpion-A-2	2020-08-08	Edge	Edge_A	Edge_A2	NA	sample	Outside	11.46	9	2	2	3
LSC.A.3.S21.L001	Little_Scorpion-A-3	2020-08-08	Edge	Edge_A	Edge_A3	NA	sample	Outside	11.46	9	3	3	3
LSC.B.1.S22.L001	Little_Scorpion-B-1	2020-08-08	Edge	Edge_B	Edge_B1	NA	sample	Outside	11.46	9	4	1	3
LSC.B.2.S23.L001	Little_Scorpion-B-2	2020-08-08	Edge	Edge_B	Edge_B2	NA	sample	Outside	11.46	9	5	2	3
LSC.B.3.S24.L001	Little_Scorpion-B-3	2020-08-08	Edge	Edge_B	Edge_B3	NA	sample	Outside	11.46	9	6	3	3
LSC.C.1.S25.L001	Little_Scorpion-C-1	2020-08-08	Edge	Edge_C	Edge_C1	NA	sample	Outside	11.46	9	7	1	3
LSC.C.2.S26.L001	Little_Scorpion-C-2	2020-08-08	Edge	Edge_C	Edge_C2	NA	sample	Outside	11.46	9	8	2	3
LSC.C.3.S27.L001	Little_Scorpion-C-3	2020-08-08	Edge	Edge_C	Edge_C3	NA	sample	Outside	11.46	9	9	3	3
PedRF.A.1.S10.L001	Pedro_Reef-A-1	2020-08-09	Outside	Outside_A	Outside_A1	NA	sample	Outside	9.01	9	1	1	3
PedRF.A.2.S11.L001	Pedro_Reef-A-2	2020-08-09	Outside	Outside_A	Outside_A2	NA	sample	Outside	9.01	9	2	2	3
PedRF.A.3.S12.L001	Pedro_Reef-A-3	2020-08-09	Outside	Outside_A	Outside_A3	NA	sample	Outside	9.01	9	3	3	3
PedRF.B.1.S13.L001	Pedro_Reef-B-1	2020-08-09	Outside	Outside_B	Outside_B1	NA	sample	Outside	9.01	9	4	1	3
PedRF.B.2.S14.L001	Pedro_Reef-B-2	2020-08-09	Outside	Outside_B	Outside_B2	NA	sample	Outside	9.01	9	5	2	3
PedRF.B.3.S15.L001	Pedro_Reef-B-3	2020-08-09	Outside	Outside_B	Outside_B3	NA	sample	Outside	9.01	9	6	3	3
PedRF.C.1.S16.L001	Pedro_Reef-C-1	2020-08-09	Outside	Outside_C	Outside_C1	NA	sample	Outside	9.01	9	7	1	3
PedRF.C.2.S17.L001	Pedro_Reef-C-2	2020-08-09	Outside	Outside_C	Outside_C2	NA	sample	Outside	9.01	9	8	2	3
PedRF.C.3.S18.L001	Pedro_Reef-C-3	2020-08-09	Outside	Outside_C	Outside_C3	NA	sample	Outside	9.01	9	9	3	3
PP.A.1.S1.L001	Potatoe_Pasture-A-1	2020-08-11	MPA	MPA_A	MPA_A1	NA	sample	Inside	11.21	9	1	1	3
PP.A.2.S2.L001	Potatoe_Pasture-A-2	2020-08-11	MPA	MPA_A	MPA_A2	NA	sample	Inside	11.21	9	2	2	3
PP.A.3.S3.L001	Potatoe_Pasture-A-3	2020-08-11	MPA	MPA_A	MPA_A3	NA	sample	Inside	11.21	9	3	3	3
PP.B.1.S4.L001	Potatoe_Pasture-B-1	2020-08-11	MPA	MPA_B	MPA_B1	NA	sample	Inside	11.21	9	4	1	3
PP.B.2.S5.L001	Potatoe_Pasture-B-2	2020-08-11	MPA	MPA_B	MPA_B2	NA	sample	Inside	11.21	9	5	2	3
PP.B.3.S6.L001	Potatoe_Pasture-B-3	2020-08-11	MPA	MPA_B	MPA_B3	NA	sample	Inside	11.21	9	6	3	3
PP.C.1.S7.L001	Potatoe_Pasture-C-1	2020-08-11	MPA	MPA_C	MPA_C1	NA	sample	Inside	11.21	9	7	1	3
PP.C.2.S8.L001	Potatoe_Pasture-C-2	2020-08-11	MPA	MPA_C	MPA_C2	NA	sample	Inside	11.21	9	8	2	3
PP.C.3.S9.L001	Potatoe_Pasture-C-3	2020-08-11	MPA	MPA_C	MPA_C3	NA	sample	Inside	11.21	9	9	3	3

## Sheet: S4 Table
S4 Table. Summarized Species Table with Site Level Detections
Taxonomic Path	Species_found.post	MPA	Edge	Outside	Habitat	Native
Eukaryota;Chordata;Actinopteri;;Embiotocidae;Embiotoca;Embiotoca jacksoni	Common_species	MPA	Edge	Outside	rockyreef	Yes
Eukaryota;Chordata;Actinopteri;;Embiotocidae;Rhacochilus;Rhacochilus vacca	Common_species	MPA	Edge	Outside	rockyreef	Yes
Eukaryota;Chordata;Actinopteri;;Pomacentridae;Chromis;Chromis punctipinnis	Common_species	MPA	Edge	Outside	rockyreef	Yes
Eukaryota;Chordata;Actinopteri;Anguilliformes;Muraenidae;Gymnothorax;Gymnothorax mordax	Common_species	MPA	Edge	Outside	rockyreef	Yes
Eukaryota;Chordata;Actinopteri;Atheriniformes;Atherinopsidae;Atherinops;Atherinops affinis	Common_species	MPA	Edge	Outside	pelagic-neritic	Yes
Eukaryota;Chordata;Actinopteri;Beloniformes;Exocoetidae;Cheilopogon;Cheilopogon pinnatibarbatus	Common_species	MPA	Edge	Outside	pelagic-oceanic	Yes
Eukaryota;Chordata;Actinopteri;Blenniiformes;Blenniidae;Hypsoblennius;Hypsoblennius jenkinsi	Outside_edge_species_common	0	Edge	Outside	rockyreef	Yes
Eukaryota;Chordata;Actinopteri;Blenniiformes;Clinidae;Gibbonsia;	Common_species	MPA	Edge	Outside	rockyreef	Yes
Eukaryota;Chordata;Actinopteri;Blenniiformes;Clinidae;Gibbonsia;Gibbonsia montereyensis	Outside_edge_species_common	0	Edge	Outside	rockyreef	Yes
Eukaryota;Chordata;Actinopteri;Blenniiformes;Clinidae;Heterostichus;Heterostichus rostratus	Common_species	MPA	Edge	Outside	rockyreef	Yes
Eukaryota;Chordata;Actinopteri;Blenniiformes;Gobiesocidae;Gobiesox;Gobiesox rhessodon	Outside_edge_species_common	0	Edge	Outside	intertidal	Yes
Eukaryota;Chordata;Actinopteri;Blenniiformes;Gobiesocidae;Rimicola;Rimicola muscarum	Outside_mpa_species_common	MPA	0	Outside	rockyreef	Yes
Eukaryota;Chordata;Actinopteri;Blenniiformes;Labrisomidae;Paraclinus;Paraclinus integripinnis	Outside_species_unique	0	0	Outside	intertidal	Yes
Eukaryota;Chordata;Actinopteri;Carangiformes;Carangidae;Seriola;Seriola lalandi	Outside_edge_species_common	0	Edge	Outside	pelagic-neritic	Yes
Eukaryota;Chordata;Actinopteri;Carangiformes;Carangidae;Trachurus;Trachurus symmetricus	Common_species	MPA	Edge	Outside	pelagic-oceanic	Yes
Eukaryota;Chordata;Actinopteri;Centrarchiformes;Kyphosidae;Girella;Girella nigricans	Common_species	MPA	Edge	Outside	rockyreef	Yes
Eukaryota;Chordata;Actinopteri;Centrarchiformes;Kyphosidae;Medialuna;Medialuna californiensis	Common_species	MPA	Edge	Outside	rockyreef	Yes
Eukaryota;Chordata;Actinopteri;Clupeiformes;Clupeidae;Sardinops;Sardinops sagax	Common_species	MPA	Edge	Outside	pelagic-neritic	Yes
Eukaryota;Chordata;Actinopteri;Clupeiformes;Engraulidae;Engraulis;Engraulis mordax	Common_species	MPA	Edge	Outside	pelagic-neritic	Yes
Eukaryota;Chordata;Actinopteri;Gobiiformes;Gobiidae;Rhinogobiops;Rhinogobiops nicholsii	Common_species	MPA	Edge	Outside	rockyreef	Yes
Eukaryota;Chordata;Actinopteri;Labriformes;Labridae;Halichoeres;Halichoeres semicinctus	Common_species	MPA	Edge	Outside	rockyreef	Yes
Eukaryota;Chordata;Actinopteri;Labriformes;Labridae;Oxyjulis;Oxyjulis californica	Common_species	MPA	Edge	Outside	rockyreef	Yes
Eukaryota;Chordata;Actinopteri;Labriformes;Labridae;Semicossyphus;Semicossyphus pulcher	Common_species	MPA	Edge	Outside	rockyreef	Yes
Eukaryota;Chordata;Actinopteri;NA;Embiotocidae;Brachyistius;Brachyistius frenatus	Outside_mpa_species_common	MPA	0	Outside	rockyreef	Yes
Eukaryota;Chordata;Actinopteri;NA;Malacanthidae;Caulolatilus;Caulolatilus princeps	Common_species	MPA	Edge	Outside	rockyreef	Yes
Eukaryota;Chordata;Actinopteri;NA;Pomacentridae;Hypsypops;Hypsypops rubicundus	Common_species	MPA	Edge	Outside	rockyreef	Yes
Eukaryota;Chordata;Actinopteri;NA;Sciaenidae;Cheilotrema;Cheilotrema saturnum	Common_species	MPA	Edge	Outside	sandybottom	Yes
Eukaryota;Chordata;Actinopteri;NA;Sphyraenidae;Sphyraena;Sphyraena argentea	Common_species	MPA	Edge	Outside	pelagic-neritic	Yes
Eukaryota;Chordata;Actinopteri;Pempheriformes;Polyprionidae;Stereolepis;Stereolepis gigas	Common_species	MPA	Edge	Outside	rockyreef	Yes
Eukaryota;Chordata;Actinopteri;Perciformes;Cottidae;Chitonotus;Chitonotus pugetensis	Edge_species_unique	0	Edge	0	sandybottom	Yes
Eukaryota;Chordata;Actinopteri;Perciformes;Cottidae;Ruscarius;Ruscarius creaseri	Common_species	MPA	Edge	Outside	rockyreef	Yes
Eukaryota;Chordata;Actinopteri;Perciformes;Hexagrammidae;Oxylebius;Oxylebius pictus	Outside_edge_species_common	0	Edge	Outside	rockyreef	Yes
Eukaryota;Chordata;Actinopteri;Perciformes;Scorpaenidae;Scorpaenodes;Scorpaenodes xyris	Outside_mpa_species_common	MPA	0	Outside	rockyreef	Yes
Eukaryota;Chordata;Actinopteri;Perciformes;Sebastidae;Sebastes;	Common_species	MPA	Edge	Outside	rockyreef	Yes
Eukaryota;Chordata;Actinopteri;Perciformes;Serranidae;Paralabrax;Paralabrax clathratus	Common_species	MPA	Edge	Outside	rockyreef	Yes
Eukaryota;Chordata;Actinopteri;Pleuronectiformes;Paralichthyidae;Citharichthys;Citharichthys sordidus	Common_species	MPA	Edge	Outside	sandybottom	Yes
Eukaryota;Chordata;Actinopteri;Pleuronectiformes;Paralichthyidae;Citharichthys;Citharichthys stigmaeus	Common_species	MPA	Edge	Outside	sandybottom	Yes
Eukaryota;Chordata;Actinopteri;Pleuronectiformes;Paralichthyidae;Paralichthys;Paralichthys californicus	Common_species	MPA	Edge	Outside	sandybottom	Yes
Eukaryota;Chordata;Actinopteri;Pleuronectiformes;Paralichthyidae;Xystreurys;Xystreurys liolepis	Edge_mpa_species_common	MPA	Edge	0	sandybottom	Yes
Eukaryota;Chordata;Actinopteri;Tetraodontiformes;Balistidae;Balistes;Balistes polylepis	Outside_edge_species_common	0	Edge	Outside	rockyreef	Yes
Eukaryota;Chordata;Chondrichthyes;Heterodontiformes;Heterodontidae;Heterodontus;Heterodontus francisci	Outside_edge_species_common	0	Edge	Outside	rockyreef	Yes
Eukaryota;Chordata;Chondrichthyes;Myliobatiformes;Myliobatidae;Myliobatis;Myliobatis californica	Common_species	MPA	Edge	Outside	sandybottom	Yes

## Sheet: S5 Table
S5 Table. Species Detected with eDNA Metabarcoding and NPS Kelp Forest Monitoring Program Underwater Visual Surveys
Species Detected	eDNA	NPS Visual Surveys	12S Barcode
Alloclinus holderi			Yes
Atherinops affinis			Yes
Brachyistius frenatus			Yes
Caulolatilus princeps			Yes
Chromis punctipinnis			Yes
Embiotoca jacksoni			Yes
Girella nigricans			Yes
Gymnothorax mordax			Yes
Halichoeres semicinctus			Yes
Heterostichus rostratus			Yes
Hypsypops rubicundus			Yes
Lythrypnus dalli			Poor Quality
Lythrypnus zebra			Yes
Medialuna californiensis			Yes
Oxyjulis californica			Yes
Oxylebius pictus			Yes
Paralabrax clathratus			Yes
Rhacochilus toxotes			Yes
Rhacochilus vacca			Yes
Rhinogobiops nicholsii			Yes
Sebastes atrovirens			Yes
Sebastes auriculatus			Yes
Sebastes chrysomelas			Yes
Sebastes serranoides			Yes
Semicossyphus pulcher			Yes
Balistes polylepis			Yes
Cheilopogon pinnatibarbatus			Yes
Cheilotrema saturnum			Yes
Chitonotus pugetensis			Yes
Citharichthys sordidus			Yes
Citharichthys stigmaeus			Yes
Engraulis mordax			Yes
Gibbonsia montereyensis			Yes
Gobiesox rhessodon			Yes
Heterodontus francisci			Yes
Hypsoblennius jenkinsi			Yes
Myliobatis californica			Yes
Paraclinus integripinnis			Yes
Paralichthys californicus			Yes
Rimicola muscarum			Yes
Ruscarius creaseri			Yes
Sardinops sagax			Yes
Scorpaenodes xyris			Yes
Seriola lalandi			Yes
Sphyraena argentea			Yes
Stereolepis gigas			Yes
Trachurus symmetricus			Yes
Xystreurys liolepis			Yes

## Sheet: S6 Table
S6 Table. Underwater Visual Census Species Detections Across All Sites
Edge	Outside	MPA
Alloclinus holderi	Caulolatilus princeps	Alloclinus holderi
Caulolatilus princeps	Chromis punctipinnis	Atherinops affinis
Chromis punctipinnis	Rhinogobiops nicholsii	Brachyistius frenatus
Rhinogobiops nicholsii	Embiotoca jacksoni	Caulolatilus princeps
Embiotoca jacksoni	Gymnothorax mordax	Chromis punctipinnis
Girella nigricans	Halichoeres semicinctus	Rhinogobiops nicholsii
Gymnothorax mordax	Hypsypops rubicundus	Embiotoca jacksoni
Halichoeres semicinctus	Lythrypnus dalli	Girella nigricans
Hypsypops rubicundus	Medialuna californiensis	Halichoeres semicinctus
Lythrypnus dalli	Oxyjulis californica	Heterostichus rostratus
Lythrypnus zebra	Paralabrax clathratus	Hypsypops rubicundus
Medialuna californiensis	Rhacochilus vacca	Lythrypnus dalli
Oxylebius pictus	Semicossyphus pulcher	Medialuna californiensis
Paralabrax clathratus		Oxyjulis californica
Rhacochilus vacca		Paralabrax clathratus
Sebastes atrovirens		Rhacochilus toxotes
Sebastes chrysomelas		Rhacochilus vacca
Semicossyphus pulcher		Sebastes atrovirens
		Sebastes auriculatus
		Sebastes serranoides
		Semicossyphus pulcher

## Sheet: S7 Table
S7 Table. List of All Species Observed by the Channel Islands National Park Service Kelp Forest Monitoring Program
Number	Species
1	Alloclinus holderi
2	Alopias superciliosus
3	Alopias vulpinus
4	Amphistichus argenteus
5	Amphistichus koelzi
6	Anarrhichthys ocellatus
7	Anisotremus davidsonii
8	Anoplarchus purpurescens
9	Apodichthys fucorum
10	Apogon guadalupensis
11	Artedius corallinus
12	Artedius harringtoni
13	Artedius notospilotus
14	Atherinops affinis
15	Atractoscion nobilis
16	Aulorhynchus flavidus
17	Balistes polylepis
18	Brachyistius frenatus
19	Brosmophycis marginata
20	Carcharodon carcharias
21	Caulolatilus princeps
22	Cebidichthys violaceus
23	Cephaloscyllium ventriosum
24	Cetorhinus maximus
25	Chaenopsis alepidota
26	Cheilopogon pinnatibarbatus
27	Cheilotrema saturnum
28	Chilara taylori
29	Chirolophis nugator
30	Chitonotus pugetensis
31	Chromis punctipinnis
32	Citharichthys sordidus
33	Citharichthys stigmaeus
34	Citharichthys xanthostigma
35	Clevelandia ios
36	Clinocottus analis
37	Cololabis saira
38	Cosmocampus arctus
39	Cryptotrema corallinum
40	Cymatogaster aggregata
41	Diodon hystrix
42	Embiotoca jacksoni
43	Embiotoca lateralis
44	Engraulis mordax
45	Eopsetta jordani
46	Eptatretus stoutii
47	Eucyclogobius newberryi
48	Galeorhinus galeus
49	Gibbonsia elegans
50	Gibbonsia metzi
51	Gibbonsia montereyensis
52	Girella nigricans
53	Glyptocephalus zachirus
54	Gobiesox eugrammus
55	Gobiesox maeandricus
56	Gobiesox rhessodon
57	Gymnothorax mordax
58	Halichoeres semicinctus
59	Hermosilla azurea
60	Heterodontus francisci
61	Heterostichus rostratus
62	Hexagrammos decagrammus
63	Hippoglossina stomata
64	Hydrolagus colliei
65	Hyperprosopon argenteum
66	Hyperprosopon ellipticum
67	Hypsoblennius gilberti
68	Hypsoblennius jenkinsi
69	Hypsopsetta guttulata
70	Hypsurus caryi
71	Hypsypops rubicundus
72	Icelinus tenuis
73	Icichthys lockingtoni
74	Isurus oxyrinchus
75	Kajikia audax
76	Kathetostoma averruncus
77	Lactoria diaphana
78	Leiocottus hirundo
79	Lepidogobius lepidus
80	Lethops connectens
81	Leuresthes tenuis
82	Liparis pulchellus
83	Lythrypnus dalli
84	Lythrypnus zebra
85	Medialuna californiensis
86	Micrometrus aurora
87	Micrometrus minimus
88	Microstomus pacificus
89	Mola mola
90	Mustelus californicus
91	Mustelus henlei
92	Myliobatis californica
93	Nautichthys oculofasciatus
94	Neoclinus blanchardi
95	Neoclinus stephensae
96	Neoclinus uninotatus
97	Oligocottus snyderi
98	Ophiodon elongatus
99	Orthonopias triacis
100	Oxyjulis californica
101	Oxylebius pictus
102	Paraclinus integripinnis
103	Paralabrax clathratus
104	Paralabrax maculatofasciatus
105	Paralabrax nebulifer
106	Paralichthys californicus
107	Parophrys vetulus
108	Phanerodon atripes
109	Phanerodon furcatus
110	Pholis sp.
111	Platichthys stellatus
112	Platyrhinoidis triseriata
113	Pleuronichthys coenosus
114	Pleuronichthys decurrens
115	Pleuronichthys ritteri
116	Pleuronichthys verticalis
117	Porichthys myriaster
118	Porichthys notatus
119	Prionace glauca
120	Prognathodes falcifer
121	Pseudobatos productus
122	Raja binoculata
123	Raja inornata
124	Raja stellulata
125	Rathbunella hypoplecta
126	Rhacochilus toxotes
127	Rhacochilus vacca
128	Rhinogobiops nicholsii
129	Rimicola muscarum
130	Roncador stearnsii
131	Ruscarius creaseri
132	Sarda chiliensis
133	Sardinops sagax
134	Scomber japonicus
135	Scorpaena guttata
136	Scorpaenichthys marmoratus
137	Scorpaenodes xyris
138	Sebastes atrovirens
139	Sebastes auriculatus
140	Sebastes carnatus
141	Sebastes caurinus
142	Sebastes chrysomelas
143	Sebastes constellatus
144	Sebastes dallii
145	Sebastes melanops
146	Sebastes miniatus
147	Sebastes mystinus
148	Sebastes nebulosus
149	Sebastes paucispinis
150	Sebastes pinniger
151	Sebastes rastrelliger
152	Sebastes rosaceus
153	Sebastes saxicola
154	Sebastes serranoides
155	Sebastes serriceps
156	Semicossyphus pulcher
157	Seriola lalandi
158	Seriphus politus
159	Sphyraena argentea
160	Squalus acanthias
161	Squatina californica
162	Stereolepis gigas
163	Symphurus atricauda
164	Syngnathus auliscus
165	Syngnathus californiensis
166	Syngnathus leptorhynchus
167	Synodus lucioceps
168	Tetronarce californica
169	Trachurus symmetricus
170	Triakis semifasciata
171	Typhlogobius californiensis
172	Ulvicola sanctaerosae
173	Umbrina roncador
174	Urolophus halleri
175	Xenistius californiensis
176	Xiphias gladius
177	Xiphister atropurpureus
178	Xystreurys liolepis

## Sheet: S8 Table
S8 Table. Budget Estimate of eDNA Metabarcode Sampling
Roving Diver Fish Count Surveys Conducted 2017 & 2018	Amount
Number of Surveys	291
Time per Survey (hrs)	0.633333
Total Bottom Time. (hrs)	184.3
Estimate of Total Effort Devoted to Roving Diver Fish Counts	Amount
Total Bottom Time for all Surveys Conducted 2017 & 2018	1914.22
Percentage of Time for RDFC Surveys	0.0962796
Estimate of Total Budget Devoted to Roving Diver Fish Counts	Amount
Total budget for Kelp Forest Monitoring Program	473000
Budget for RDFC Surveys	45540.2
RDFC Estimate per site	1380.01

## Sheet: S9 Table
S9 Table. Budget Estimate of eDNA Metabarcode Sampling
Extraction	Per Sample	Box
Sterivex	8.46667	127
Caps	0.52	26
Kangaroo	2.76667	83
Syringe	0.07	14
Dneasy Blood & Tissue Kit	2.76	690
Proteinase K extra	2.48	310
ATL Buffer extra	0.370504	103
Adapter	0.56	14
Nalgene Tubing	1.65	165
Total per sample	19.6438
Total per site	58.9315
Study	176.795
PCR	Per Replicate	Box
Primer	0.0162338	50
Qiagen MM	1.39062	267
Ladder	0.0258333	310
Agarose	0.348	174
Total per replicate	1.78069
Total per sample	5.34208
Study	144.236
Library Prep	Per Replicate	Box
Bead Clean	0.469097	592
Kapa Master Mix	1.25	625
Indexes	0.37	572
Total per sample	2.0891
Study	56.4056
Sequencing estiamted for full lane and 200 samples	Per Replicate	Total
MiSeq	19.3548	1200
Total per sample	19.3548
Study	522.581
Labor	Per Hour
Field Collection	6
Lab work	24
Pay rate	15
Study	450
Vessel	Per Site
R.V. Kodiak	150
Study	450
Study Total	1800.02
Cost Per site	600.006

## Sheet: S10 Table
S10 Table. Taxonomy Table After Decontamination Before Site Occupancy Modeling. Read Counts. Taxonomic assignments made with FishCARD with Mammal and Avian Identifications from the Combined Database
Taxonomic Path	Little_Scorpion-A-1	Little_Scorpion-A-2	Little_Scorpion-A-3	Little_Scorpion-B-1	Little_Scorpion-B-2	Little_Scorpion-B-3	Little_Scorpion-C-1	Little_Scorpion-C-2	Little_Scorpion-C-3	Pedro_Reef-A-1	Pedro_Reef-A-2	Pedro_Reef-A-3	Pedro_Reef-B-1	Pedro_Reef-B-2	Pedro_Reef-B-3	Pedro_Reef-C-1	Pedro_Reef-C-2	Pedro_Reef-C-3	Potatoe_Pasture-A-1	Potatoe_Pasture-A-2	Potatoe_Pasture-A-3	Potatoe_Pasture-B-1	Potatoe_Pasture-B-2	Potatoe_Pasture-B-3	Potatoe_Pasture-C-1	Potatoe_Pasture-C-2	Potatoe_Pasture-C-3
Eukaryota;Chordata;Actinopteri;Perciformes;Serranidae;Paralabrax;Paralabrax clathratus	55790	9253	3494	6894	4302	702	13340	18481	11789	8366	2389	4552	18356	3894	7073	22284	29321	223658	21421	21011	14925	27917	52468	34712	26503	6000	5327
Eukaryota;Chordata;Actinopteri;NA;Sphyraenidae;Sphyraena;Sphyraena argentea	2408	12686	10670	11138	11641	11975	6068	1507	12627	2683	479	3026	7409	2491	16861	12603	2190	10157	5053	1112	3337	1269	0	302	1114	668	0
Eukaryota;Chordata;Actinopteri;Clupeiformes;Engraulidae;Engraulis;Engraulis mordax	3732	6118	34322	9343	5410	8536	8135	9781	2964	1499	319	532	0	361	0	1035	441	0	3384	7449	6052	1837	1980	1536	1689	1424	1877
Eukaryota;Chordata;Actinopteri;Scombriformes;Centrolophidae;Icichthys;Icichthys lockingtoni	0	0	0	354	0	0	0	0	0	0	0	0	0	0	0	0	0	0	0	0	0	0	0	0	0	0	0
Eukaryota;Chordata;Actinopteri;Scombriformes;Scombridae;Thunnus;Thunnus alalunga	0	0	0	0	0	0	0	0	0	0	0	0	0	0	0	0	0	0	0	0	0	0	0	0	0	0	0
	34464	41325	47769	58299	50913	23680	29600	28179	33418	5473	9860	6939	16638	15463	28740	23577	12088	25926	22152	18899	20204	6368	5745	2935	6702	8655	10606
Eukaryota;Chordata;Actinopteri;Pleuronectiformes;Pleuronectidae;Pleuronichthys;Pleuronichthys decurrens	0	0	7	0	0	0	39	32	0	0	0	0	102	0	0	74	0	0	0	9	0	0	0	0	0	34	0
Eukaryota;Chordata;Actinopteri;Beloniformes;Belonidae;Strongylura;Strongylura exilis	0	0	0	0	0	0	0	0	85	0	0	0	0	0	0	0	0	0	0	0	0	0	0	0	0	0	0
Eukaryota;Chordata;Actinopteri;Centrarchiformes;Oplegnathidae;Oplegnathus;Oplegnathus fasciatus	0	0	0	0	0	0	0	0	0	0	0	0	0	0	0	0	0	0	0	0	0	0	0	0	0	0	0
Eukaryota;Chordata;Actinopteri;Aulopiformes;Synodontidae;Synodus;Synodus lucioceps	0	0	0	0	0	0	0	0	242	0	0	0	0	0	0	0	0	0	0	0	0	0	0	13	194	0	0
Eukaryota;Chordata;Actinopteri;;Pomacentridae;Chromis;Chromis punctipinnis	2352	5964	5645	6954	5898	1909	7447	2734	3214	1013	788	1406	1776	943	3545	1812	2755	3090	828	996	408	444	332	380	1866	1477	1744
Eukaryota;Chordata;Actinopteri;Gobiiformes;Gobiidae;Lythrypnus;Lythrypnus zebra	0	0	0	0	0	0	0	0	0	0	0	0	0	0	0	7	0	0	0	0	0	0	0	0	12	0	0
Eukaryota;Chordata;Actinopteri;Perciformes;Cottidae;Clinocottus;Clinocottus recalvus	0	0	0	0	0	0	0	0	0	0	362	0	0	0	0	0	0	0	0	0	0	0	0	0	0	0	0
Eukaryota;Chordata;Actinopteri;Carangiformes;Carangidae;Trachurus;Trachurus symmetricus	0	0	0	3532	1182	41	0	0	855	0	699	0	626	0	303	1166	0	58	1640	1790	3983	2730	322	449	5839	2862	0
Eukaryota;Chordata;Actinopteri;Atheriniformes;Atherinopsidae;Leuresthes;Leuresthes tenuis	0	0	0	0	0	0	0	0	0	0	0	0	0	0	0	0	0	0	0	0	0	0	0	0	0	0	0
Eukaryota;Chordata;Actinopteri;Acanthuriformes;Luvaridae;Luvarus;Luvarus imperialis	0	0	0	0	0	0	0	0	0	0	0	0	0	0	0	0	0	0	0	0	0	0	0	0	0	0	0
Eukaryota;Chordata;Actinopteri;Anguilliformes;Muraenidae;Gymnothorax;Gymnothorax mordax	0	0	0	1284	0	0	467	0	0	0	0	0	1319	0	1495	2002	0	8699	0	0	0	0	0	435	920	267	0
Eukaryota;Chordata;Actinopteri;;Embiotocidae;Cymatogaster;Cymatogaster aggregata	0	0	0	0	0	0	0	0	0	0	0	0	0	0	0	0	0	104	0	0	0	0	0	0	0	0	0
Eukaryota;Chordata;Actinopteri;Lutjaniformes;Haemulidae;Brachygenys;Xenistius californiensis	0	0	0	0	0	0	0	0	0	0	0	0	0	0	0	0	0	0	0	0	0	0	0	0	0	0	0
Eukaryota;Chordata;Mammalia;Artiodactyla;Bovidae;Bos;Bos taurus	0	0	0	0	0	0	29	0	0	0	0	0	0	0	0	0	0	0	0	0	0	0	0	0	0	0	0
Eukaryota;Chordata;Actinopteri;;;;	0	0	0	0	0	0	0	0	0	0	0	0	0	0	0	0	0	0	0	0	0	0	0	0	0	0	0
Eukaryota;Chordata;Chondrichthyes;Heterodontiformes;Heterodontidae;Heterodontus;Heterodontus francisci	0	0	0	0	0	0	0	25	0	0	0	0	0	0	0	38	19	0	0	0	0	0	0	0	0	0	0
Eukaryota;Chordata;Chondrichthyes;Orectolobiformes;Rhincodontidae;Rhincodon;Rhincodon typus	0	0	0	0	0	0	0	0	0	0	0	0	0	0	0	0	0	0	0	0	0	0	0	0	0	0	0
Eukaryota;Chordata;Actinopteri;;Embiotocidae;Rhacochilus;Rhacochilus vacca	1705	0	5545	939	0	0	1500	685	0	309	372	448	2135	0	0	338	373	33949	0	2329	877	293	1238	104	2196	226	188
Eukaryota;Chordata;Actinopteri;Perciformes;Serranidae;Paralabrax;Paralabrax nebulifer	0	0	0	0	0	0	0	0	0	0	0	0	0	0	0	0	0	0	0	0	0	0	0	0	0	0	0
Eukaryota;Chordata;Actinopteri;NA;Sciaenidae;Umbrina;Umbrina roncador	0	0	0	61	0	0	0	0	0	0	0	0	0	0	0	0	0	0	0	0	0	0	0	0	0	0	0
Eukaryota;Chordata;Actinopteri;Blenniiformes;Blenniidae;Hypsoblennius;Hypsoblennius jenkinsi	0	868	0	0	0	931	52	509	1681	680	0	1694	0	536	0	1145	263	0	0	0	0	0	0	0	0	0	0
Eukaryota;Chordata;Actinopteri;Pleuronectiformes;Cynoglossidae;Symphurus;Symphurus atricaudus	0	0	0	0	0	0	0	0	0	0	0	0	0	0	0	0	0	0	0	0	0	0	0	0	0	0	0
Eukaryota;Chordata;Actinopteri;Istiophoriformes;Xiphiidae;Xiphias;Xiphias gladius	0	0	0	0	0	0	0	0	0	0	0	0	0	0	0	0	0	0	0	0	0	0	0	0	0	0	0
Eukaryota;Chordata;Actinopteri;Blenniiformes;Clinidae;Heterostichus;Heterostichus rostratus	0	0	0	0	0	669	0	0	0	299	0	0	0	0	0	1884	1247	0	5726	2137	2802	855	446	0	0	489	117
Eukaryota;Chordata;Actinopteri;Anguilliformes;;;	0	0	0	0	0	0	0	0	0	0	0	371	0	0	0	0	0	0	0	0	0	0	0	0	0	0	0
Eukaryota;Chordata;Actinopteri;Perciformes;Serranidae;Mycteroperca;Mycteroperca jordani	0	0	0	0	0	0	0	0	0	0	0	0	0	0	0	0	0	0	0	0	0	0	0	0	0	0	0
Eukaryota;Chordata;Actinopteri;Tetraodontiformes;Balistidae;Melichthys;Melichthys niger	0	0	0	0	0	0	0	0	0	0	0	0	0	0	0	0	0	0	0	0	0	0	0	0	0	0	0
Eukaryota;Chordata;Actinopteri;Gobiiformes;Gobiidae;Rhinogobiops;Rhinogobiops nicholsii	0	0	0	0	33	41	0	0	0	0	32	0	0	0	107	18	0	0	0	0	0	0	0	0	0	14	0
Eukaryota;Chordata;Actinopteri;Labriformes;Labridae;;	0	0	0	0	0	0	0	0	0	0	0	0	0	0	0	0	0	0	0	0	0	0	0	0	0	0	0
Eukaryota;Chordata;Actinopteri;Salmoniformes;Salmonidae;Oncorhynchus;	0	0	0	0	0	0	0	0	0	258	0	0	0	0	0	0	0	0	0	0	0	0	0	0	0	0	0
Eukaryota;Chordata;Actinopteri;Lutjaniformes;;;	0	0	0	0	0	0	0	0	0	0	0	0	0	0	0	0	0	0	0	0	0	0	0	0	0	0	0
Eukaryota;Chordata;Actinopteri;Perciformes;Anoplopomatidae;Anoplopoma;Anoplopoma fimbria	0	0	0	0	0	0	0	0	0	0	0	0	0	0	0	0	0	0	0	0	0	0	0	0	0	0	0
Eukaryota;Chordata;Actinopteri;Perciformes;Serranidae;Mycteroperca;	0	0	0	0	0	0	0	0	0	0	0	0	0	0	0	0	0	0	0	0	0	0	0	0	0	0	0
Eukaryota;Chordata;Actinopteri;Blenniiformes;Labrisomidae;Paraclinus;Paraclinus integripinnis	0	0	0	0	0	0	0	0	0	690	0	0	0	0	0	430	412	3170	0	0	0	0	0	0	0	0	0
Eukaryota;Chordata;Chondrichthyes;Myliobatiformes;Dasyatidae;Pteroplatytrygon;Pteroplatytrygon violacea	0	0	0	0	0	0	0	0	0	0	0	0	0	0	0	0	0	0	0	0	0	0	0	0	0	0	0
Eukaryota;Chordata;Actinopteri;Syngnathiformes;Mullidae;Pseudupeneus;Pseudupeneus grandisquamis	0	0	0	0	0	0	0	0	0	0	0	0	0	0	0	0	0	0	0	0	0	0	0	0	0	0	0
Eukaryota;Chordata;Actinopteri;Gobiiformes;Gobiidae;Typhlogobius;Typhlogobius californiensis	0	197	0	0	0	0	0	0	0	0	0	0	0	0	0	0	0	1591	0	0	0	0	0	0	0	0	0
Eukaryota;Chordata;Actinopteri;Syngnathiformes;Centriscidae;Macroramphosus;	0	0	0	0	0	0	0	0	0	0	0	0	0	0	0	0	0	0	0	0	0	0	0	0	0	0	0
Eukaryota;Chordata;Actinopteri;Perciformes;Stichaeidae;Chirolophis;Chirolophis decoratus	0	0	0	0	0	0	0	0	0	0	0	0	0	0	0	0	0	0	0	0	0	0	0	0	0	0	0
Eukaryota;Chordata;Actinopteri;Perciformes;Agonidae;;	0	0	0	0	0	0	0	0	0	0	0	0	0	0	0	0	0	0	0	0	0	0	0	0	0	0	0
Eukaryota;Chordata;Actinopteri;Anguilliformes;Nettastomatidae;Facciolella;Facciolella gilbertii	0	0	0	0	0	0	0	0	0	0	0	0	0	680	0	695	0	0	0	0	0	0	0	0	0	0	0
Eukaryota;Chordata;Actinopteri;;Pomacentridae;Azurina;Azurina hirundo	0	0	0	0	0	0	0	0	0	0	0	0	0	0	0	0	0	0	0	0	0	0	0	0	0	0	0
Eukaryota;Chordata;Actinopteri;Chaetodontiformes;Chaetodontidae;Chaetodon;Chaetodon humeralis	0	0	0	0	0	0	0	0	0	0	0	0	0	0	0	0	0	0	0	0	0	0	0	0	0	0	0
Eukaryota;Chordata;Actinopteri;Perciformes;Cottidae;Artedius;Artedius corallinus	0	0	0	0	0	0	0	0	0	0	0	0	0	0	0	196	0	0	0	0	0	0	0	0	0	0	0
Eukaryota;Chordata;Mammalia;Artiodactyla;Delphinidae;;	0	8	0	0	0	0	0	0	0	0	0	0	0	0	0	0	0	0	0	0	13	4	0	0	0	0	0
Eukaryota;Chordata;Actinopteri;Carangiformes;Carangidae;Seriola;Seriola lalandi	0	298	0	0	0	0	0	0	0	0	1453	0	3656	623	3323	525	0	2072	0	0	0	0	0	0	0	0	0
Eukaryota;Chordata;Mammalia;Carnivora;Otariidae;Zalophus;Zalophus californianus	0	0	0	0	0	0	0	0	0	0	0	0	0	0	32	0	0	0	0	0	0	0	0	0	0	0	0
Eukaryota;Chordata;Actinopteri;Pleuronectiformes;Pleuronectidae;Pleuronichthys;Pleuronichthys verticalis	0	0	0	0	0	0	0	0	0	0	0	0	0	0	0	0	0	0	0	0	0	0	0	0	0	0	84
Eukaryota;Chordata;Chondrichthyes;Chimaeriformes;Chimaeridae;Hydrolagus;Hydrolagus colliei	0	0	0	0	0	0	0	64	0	0	0	0	0	0	0	0	0	0	0	0	0	0	0	0	0	0	0
Eukaryota;Chordata;Chondrichthyes;Carcharhiniformes;Scyliorhinidae;Cephaloscyllium;Cephaloscyllium ventriosum	0	0	31	0	0	0	0	0	0	0	0	0	0	0	0	0	0	0	0	0	0	0	0	0	0	0	0
Eukaryota;Chordata;Mammalia;Artiodactyla;Suidae;Sus;Sus scrofa	0	0	0	0	0	0	0	0	0	0	0	0	0	0	0	0	0	0	0	0	0	0	0	0	0	0	0
Eukaryota;Chordata;Chondrichthyes;;Squatinidae;Squatina;Squatina californica	0	0	0	0	0	0	0	0	17	0	0	0	0	0	0	0	0	0	0	0	0	0	0	0	0	0	0
Eukaryota;Chordata;Mammalia;Artiodactyla;Balaenopteridae;Balaenoptera;Balaenoptera musculus	0	0	0	0	0	0	0	0	0	0	0	0	0	0	0	0	0	0	0	0	0	0	0	0	0	0	17
Eukaryota;Chordata;Mammalia;Artiodactyla;Delphinidae;Grampus;Grampus griseus	0	0	0	0	0	0	0	0	0	0	0	0	0	0	0	0	0	0	0	0	0	0	0	0	0	0	0
Eukaryota;Chordata;Aves;Charadriiformes;Laridae;Larus;	0	7	0	0	0	0	0	0	0	0	0	0	0	0	0	0	0	0	0	0	0	0	0	0	0	0	0
Eukaryota;Chordata;Actinopteri;;Embiotocidae;Embiotoca;Embiotoca jacksoni	593	0	5463	352	2768	2439	2484	0	0	202	0	472	0	78	2399	1732	784	11716	0	0	329	2059	0	229	1100	526	0
Eukaryota;Chordata;Aves;Pelecaniformes;Phalacrocoracidae;Urile;Urile pelagicus	0	0	0	0	0	0	0	0	0	0	0	0	0	0	9	0	0	0	0	0	0	0	0	0	0	0	0
Eukaryota;Chordata;Mammalia;Artiodactyla;Balaenopteridae;Megaptera;Megaptera novaeangliae	0	0	0	0	0	0	0	0	0	0	0	0	0	0	0	0	0	0	0	0	0	0	0	0	8	0	0
Eukaryota;Chordata;Chondrichthyes;Pristiformes/Rhiniformes group;Rhinobatidae;Pseudobatos;Pseudobatos productus	0	0	0	0	0	0	0	0	0	0	0	0	0	0	0	0	0	0	0	0	0	0	0	0	0	0	0
Eukaryota;Chordata;Mammalia;Rodentia;Cricetidae;Peromyscus;Peromyscus maniculatus	0	0	0	0	0	0	0	0	0	0	0	0	0	0	0	0	0	0	0	0	0	0	0	0	0	0	0
Eukaryota;Chordata;Aves;Charadriiformes;Laridae;Larus;Larus occidentalis	0	0	0	0	0	0	0	0	0	0	0	0	0	0	0	0	0	0	0	0	0	0	0	0	0	0	0
Eukaryota;Chordata;Actinopteri;Lutjaniformes;Haemulidae;Anisotremus;Anisotremus davidsonii	0	0	0	0	0	0	0	0	0	0	0	0	0	0	0	0	0	0	0	0	0	0	0	0	0	0	0
Eukaryota;Chordata;Actinopteri;Blenniiformes;Gobiesocidae;Gobiesox;Gobiesox rhessodon	877	0	0	0	0	0	0	0	0	0	271	322	2046	0	360	0	0	0	0	0	0	0	0	0	0	0	0
Eukaryota;Chordata;Actinopteri;Blenniiformes;Labrisomidae;Alloclinus;Alloclinus holderi	0	1860	0	0	2612	0	109	520	0	0	0	0	128	0	0	0	0	0	0	0	0	0	726	0	0	0	0
Eukaryota;Chordata;Actinopteri;Pempheriformes;Polyprionidae;Stereolepis;Stereolepis gigas	1229	691	0	6164	0	175	2777	2726	362	1270	1533	300	3392	819	1398	753	265	0	0	0	0	0	0	0	410	0	0
Eukaryota;Chordata;Actinopteri;Centrarchiformes;Kyphosidae;Girella;Girella nigricans	6207	4883	3294	1478	3248	0	3346	2955	1561	1899	912	2190	4446	1783	7380	13654	17342	90487	14451	45425	12731	18269	21379	9856	2499	1626	2116
Eukaryota;Chordata;Actinopteri;Centrarchiformes;Kyphosidae;Hermosilla;Hermosilla azurea	0	0	0	0	0	0	0	0	0	0	0	0	337	0	0	0	0	0	0	0	0	0	0	0	0	0	0
Eukaryota;Chordata;Actinopteri;Pleuronectiformes;Paralichthyidae;Citharichthys;Citharichthys sordidus	787	348	0	0	0	0	0	260	0	287	1010	0	12957	0	0	0	78	0	0	0	0	0	0	0	0	420	815
Eukaryota;Chordata;Actinopteri;Perciformes;Cottidae;Ruscarius;Ruscarius creaseri	0	0	2549	0	0	0	0	0	0	494	8269	1168	995	721	760	981	626	297	0	0	0	0	907	62	0	0	0
Eukaryota;Chordata;Actinopteri;Pleuronectiformes;Paralichthyidae;Citharichthys;Citharichthys stigmaeus	0	6557	0	0	0	2374	338	0	0	730	0	308	0	458	3256	1254	0	3807	1083	0	0	0	0	0	0	0	0
Eukaryota;Chordata;Actinopteri;NA;Embiotocidae;Rhacochilus;Rhacochilus toxotes	0	0	0	0	0	0	0	496	0	0	0	0	0	365	0	0	0	0	0	0	0	0	12154	0	0	365	0
Eukaryota;Chordata;Actinopteri;NA;Embiotocidae;Brachyistius;Brachyistius frenatus	0	0	0	0	0	0	0	0	0	0	0	0	0	0	0	0	253	1271	8295	2400	2998	415	251	232	0	0	0
Eukaryota;Chordata;Actinopteri;Perciformes;Scorpaenidae;Scorpaena;Scorpaena guttata	0	0	0	0	0	366	0	0	0	0	0	0	0	0	0	0	0	0	0	0	0	0	117	0	78	0	0
Eukaryota;Chordata;Actinopteri;Pleuronectiformes;Paralichthyidae;Xystreurys;Xystreurys liolepis	0	2375	1096	0	803	1371	1216	1744	543	0	0	0	0	0	0	0	0	0	0	0	0	0	0	0	223	566	771
Eukaryota;Chordata;Actinopteri;Kurtiformes;Apogonidae;Apogon;Apogon guadalupensis	0	0	0	0	0	0	0	0	0	0	0	0	0	0	0	0	0	0	0	0	0	0	0	0	0	0	0
Eukaryota;Chordata;Actinopteri;Scombriformes;Scombridae;Scomber;Scomber japonicus	0	0	0	0	0	953	0	0	0	0	0	0	0	0	0	0	286	0	0	0	0	0	0	0	0	0	0
Eukaryota;Chordata;Actinopteri;Atheriniformes;Atherinopsidae;Atherinops;Atherinops affinis	422	6964	673	0	9027	0	2747	0	3337	1759	538	1046	1794	3826	26460	10235	8937	34712	2348	0	1491	727	0	154	0	0	0
Eukaryota;Chordata;Actinopteri;Blenniiformes;Labrisomidae;Labrisomus;Labrisomus xanti	0	0	0	0	0	0	0	0	0	0	0	0	0	0	0	0	0	0	0	0	0	0	0	0	0	0	0
Eukaryota;Chordata;Actinopteri;NA;Malacanthidae;Caulolatilus;Caulolatilus princeps	11	106	546	1073	421	1246	169	0	76	0	48	0	0	0	0	0	0	209	101	0	68	0	0	20	66	0	0
Eukaryota;Chordata;Actinopteri;Beloniformes;Exocoetidae;Cheilopogon;Cheilopogon pinnatibarbatus	225	0	0	0	2497	0	0	0	567	0	0	283	0	0	1872	0	236	0	0	0	0	0	380	0	0	260	0
Eukaryota;Chordata;Actinopteri;Pleuronectiformes;Paralichthyidae;Paralichthys;Paralichthys californicus	0	0	0	0	0	0	1421	0	0	0	0	0	380	0	0	0	0	0	23	0	1986	226	1141	0	0	0	0
Eukaryota;Chordata;Actinopteri;Lutjaniformes;Haemulidae;Microlepidotus;Microlepidotus inornatus	0	0	0	0	0	0	0	0	0	0	0	0	0	0	0	0	0	0	0	0	0	0	0	0	0	0	0
Eukaryota;Chordata;Actinopteri;Perciformes;Cottidae;;	0	0	0	0	0	0	0	0	0	0	0	0	0	0	0	0	0	1117	0	0	0	0	0	0	0	0	0
Eukaryota;Chordata;Actinopteri;;Pomacentridae;Chromis;	0	0	0	0	0	0	0	0	0	0	0	0	0	0	0	0	0	0	0	0	0	0	0	0	0	0	0
Eukaryota;Chordata;Actinopteri;Clupeiformes;Clupeidae;Sardinops;Sardinops sagax	0	0	0	0	1115	1013	0	1730	0	49	0	0	3650	0	0	1345	0	0	0	0	0	164	0	95	0	0	0
Eukaryota;Chordata;Actinopteri;Scombriformes;Scombridae;Sarda;Sarda chiliensis	0	0	0	0	0	0	0	0	0	0	0	0	0	0	0	0	0	1562	0	0	0	0	0	0	0	0	0
Eukaryota;Chordata;Actinopteri;Labriformes;Labridae;Semicossyphus;Semicossyphus pulcher	5824	2147	2103	875	5485	3216	2526	1249	3439	1231	1537	750	4097	4302	4311	9762	1951	5890	1600	1425	1066	2503	13465	4829	4269	2425	0
Eukaryota;Chordata;Actinopteri;Clupeiformes;Dussumieriidae;Etrumeus;Etrumeus teres	0	0	0	0	0	0	0	0	0	0	0	0	0	0	0	0	0	0	0	0	0	0	0	0	0	0	0
Eukaryota;Chordata;Actinopteri;Pleuronectiformes;Pleuronectidae;Pleuronichthys;Pleuronichthys coenosus	0	0	0	0	0	0	62	0	0	569	0	0	0	0	464	0	0	0	0	0	0	0	85	0	0	0	118
Eukaryota;Chordata;Actinopteri;Perciformes;Serranidae;Paralabrax;	0	0	0	0	0	0	0	0	0	0	0	0	0	0	793	0	0	0	0	0	0	0	0	0	0	0	0
Eukaryota;Chordata;Actinopteri;Lutjaniformes;Lutjanidae;Lutjanus;	0	0	0	0	0	0	0	0	0	0	0	0	0	0	0	0	0	0	0	0	0	0	0	0	0	0	0
Eukaryota;Chordata;Actinopteri;Blenniiformes;Clinidae;Gibbonsia;Gibbonsia montereyensis	534	439	0	0	18	0	0	0	1208	0	0	546	0	264	1523	0	105	0	0	0	0	0	0	0	0	0	0
Eukaryota;Chordata;Actinopteri;Tetraodontiformes;Balistidae;Balistes;Balistes polylepis	0	0	0	999	468	3198	0	0	0	0	0	211	0	399	0	0	0	0	0	0	0	0	0	0	0	0	0
Eukaryota;Chordata;Actinopteri;Perciformes;Hexagrammidae;Oxylebius;Oxylebius pictus	0	0	0	0	2510	0	2053	0	631	0	0	0	397	0	0	0	159	0	0	0	0	0	0	0	0	0	0
Eukaryota;Chordata;Actinopteri;Carangiformes;Carangidae;Decapterus;Decapterus muroadsi	0	0	0	0	0	0	0	0	0	0	0	0	0	0	0	0	0	0	0	0	0	0	0	0	0	0	0
Eukaryota;Chordata;Actinopteri;Syngnathiformes;Syngnathidae;Syngnathus;Syngnathus leptorhynchus	0	0	0	0	0	0	0	0	0	0	0	0	0	0	0	0	0	0	0	0	0	0	0	0	0	0	0
Eukaryota;Chordata;Actinopteri;Centrarchiformes;Kyphosidae;Medialuna;Medialuna californiensis	454	5874	4082	12252	2107	0	5950	0	0	886	0	2660	0	0	2231	7101	0	21285	0	325	0	7329	3982	0	0	1975	3382
Eukaryota;Chordata;Actinopteri;NA;Sciaenidae;Cheilotrema;Cheilotrema saturnum	0	0	0	0	1005	178	1139	485	0	347	0	147	1140	0	223	372	0	573	0	158	0	134	0	49	60	210	298
Eukaryota;Chordata;Mammalia;Primates;Hominidae;Homo;Homo sapiens	0	0	0	0	0	0	0	19	0	0	0	0	0	0	0	0	0	0	0	0	0	0	0	0	15	0	0
Eukaryota;Chordata;Actinopteri;Perciformes;Sebastidae;Sebastes;	0	0	0	336	0	210	0	646	2506	0	0	419	0	0	0	23	278	0	0	0	95	0	0	0	0	73	0
Eukaryota;Chordata;Actinopteri;Labriformes;Labridae;Oxyjulis;Oxyjulis californica	8617	8853	8708	13267	7434	7301	11363	9088	9508	3481	5159	2333	7919	2338	5536	11282	5808	17795	13324	20022	14403	6239	5762	3307	8541	17198	10766
Eukaryota;Chordata;Actinopteri;Blenniiformes;Chaenopsidae;Chaenopsis;Chaenopsis alepidota	0	0	0	3134	0	0	0	0	0	0	0	0	0	0	0	0	0	0	0	0	0	178	0	0	0	261	0
Eukaryota;Chordata;Actinopteri;Ophidiiformes;Bythitidae;Cataetyx;Cataetyx rubrirostris	0	0	0	0	0	0	0	0	0	0	0	0	0	0	0	0	0	0	0	0	0	0	0	0	0	0	0
Eukaryota;Chordata;Actinopteri;Tetraodontiformes;Molidae;Mola;Mola mola	0	0	0	0	0	0	0	0	0	0	3848	0	0	0	0	0	0	0	0	0	0	0	0	0	0	0	0
Eukaryota;Chordata;Actinopteri;Perciformes;Scorpaenidae;Scorpaenodes;Scorpaenodes xyris	0	0	0	0	0	0	0	0	0	0	72	0	0	0	206	0	28	107	240	0	0	0	0	0	0	0	0
Eukaryota;Chordata;Actinopteri;NA;Pomacentridae;Hypsypops;Hypsypops rubicundus	1580	512	0	696	1701	0	2702	0	0	625	643	625	0	173	1336	170	1530	5463	0	914	0	162	0	325	0	0	378
Eukaryota;Chordata;Actinopteri;Acanthuriformes;Acanthuridae;Acanthurus;Acanthurus xanthopterus	0	0	0	0	0	0	0	0	0	0	0	0	0	0	2066	0	0	0	1261	0	0	0	0	0	0	0	0
Eukaryota;Chordata;Actinopteri;Tetraodontiformes;Balistidae;;	0	0	0	0	0	0	0	0	0	0	0	0	0	0	0	0	0	0	0	0	0	0	0	0	0	0	0
Eukaryota;Chordata;Actinopteri;Carangiformes;Carangidae;Caranx;	0	0	0	0	0	0	0	0	0	0	0	0	0	0	0	0	0	0	0	0	0	0	0	0	0	0	0
Eukaryota;Chordata;Actinopteri;Blenniiformes;Gobiesocidae;Rimicola;Rimicola muscarum	0	0	0	0	0	0	0	0	0	0	0	0	474	0	0	428	0	1451	0	0	0	0	0	0	0	0	421
Eukaryota;Chordata;Actinopteri;;Pomacentridae;Chromis;Chromis alta	0	0	0	0	0	0	0	0	0	0	0	0	0	0	0	0	0	0	0	0	0	0	0	0	0	0	0
Eukaryota;Chordata;Actinopteri;Ophidiiformes;Ophidiidae;Chilara;Chilara taylori	0	0	0	0	0	0	0	0	0	0	0	0	0	0	0	0	0	0	0	0	0	237	0	0	0	0	0
Eukaryota;Chordata;Actinopteri;Salmoniformes;Salmonidae;Oncorhynchus;Oncorhynchus tshawytscha	0	0	0	0	0	0	0	0	0	259	0	0	0	0	1042	0	0	0	0	0	605	0	0	0	0	0	0
Eukaryota;Chordata;Actinopteri;Perciformes;;;	0	0	0	0	0	0	0	0	0	0	0	0	0	0	0	0	0	0	0	0	0	0	0	0	0	0	0
Eukaryota;Chordata;Actinopteri;Lutjaniformes;Lutjanidae;Lutjanus;Lutjanus novemfasciatus	0	0	0	0	0	0	0	0	0	0	0	0	0	0	232	0	0	0	0	0	0	0	0	0	0	0	0
Eukaryota;Chordata;Actinopteri;Beloniformes;Belonidae;Cololabis;Cololabis saira	0	0	0	0	0	0	0	0	0	0	0	0	0	0	0	0	0	0	0	0	0	0	0	0	0	0	0
Eukaryota;Chordata;Actinopteri;Perciformes;Cottidae;Chitonotus;Chitonotus pugetensis	0	0	0	0	131	275	0	0	0	0	0	0	0	0	0	0	0	0	0	0	0	0	0	0	0	0	0
Eukaryota;Chordata;Actinopteri;Perciformes;Bathymasteridae;Rathbunella;Rathbunella hypoplecta	0	0	0	0	0	0	0	0	615	0	0	0	0	0	0	0	0	0	0	0	0	0	0	0	0	0	0
Eukaryota;Chordata;Chondrichthyes;Myliobatiformes;Urolophidae;Urolophus;Urolophus halleri	0	0	0	0	0	0	0	0	0	0	0	0	0	0	0	0	0	0	0	0	0	0	0	0	0	0	0
Eukaryota;Chordata;Actinopteri;Perciformes;Serranidae;Mycteroperca;Mycteroperca xenarcha	0	0	0	0	0	0	0	0	0	0	0	0	0	0	0	0	0	0	0	0	0	0	0	0	0	0	0
Eukaryota;Chordata;Chondrichthyes;Myliobatiformes;Myliobatidae;Myliobatis;Myliobatis californica	19	14	55	287	17	13	34	43	20	0	0	22	34	0	13	33	0	96	16	11	0	0	0	0	16	16	0
Eukaryota;Chordata;Actinopteri;Blenniiformes;Clinidae;Gibbonsia;	0	0	0	0	401	0	0	0	0	241	0	0	723	0	643	1295	0	0	0	0	0	0	0	0	0	0	98
Eukaryota;Chordata;Actinopteri;Perciformes;Cottidae;Clinocottus;Clinocottus analis	0	0	0	0	0	0	696	0	0	0	0	0	0	0	0	0	0	0	0	0	0	0	0	0	0	0	0
Eukaryota;Chordata;Actinopteri;Scombriformes;Stromateidae;Peprilus;Peprilus simillimus	0	0	0	0	0	0	0	0	0	0	0	0	0	0	0	0	0	0	1100	0	0	0	0	0	0	0	0
Eukaryota;Chordata;Actinopteri;Blenniiformes;Labrisomidae;Neoclinus;Neoclinus blanchardi	0	0	0	0	878	0	0	0	0	0	0	0	0	0	0	0	0	31	0	0	0	136	494	0	0	0	0
Eukaryota;Chordata;Actinopteri;Labriformes;Labridae;Halichoeres;Halichoeres semicinctus	5647	2174	612	0	0	0	4007	0	0	0	0	0	183	464	0	3164	3547	9005	0	1482	1027	0	0	612	0	2412	1531
Eukaryota;Chordata;Aves;Galliformes;Phasianidae;Gallus;Gallus gallus	0	0	0	0	0	0	0	0	0	0	0	0	0	0	0	0	0	0	0	0	0	0	0	0	0	0	0
